# Supplementary material for: Inhibiting translation elongation can aid genome duplication in Escherichia coli
Source: Nucleic Acids Res. 2016 Dec 12;45(5):2571–84. doi: 10.1093/nar/gkw1254 (PMC5389703; doi:10.1093/nar/gkw1254)
Supplement: Supplementary Data [file gkw1254_Supp.zip]

Archive with 2 entries (2 files):
- nar-02455-h-2016-File009.pdf
- nar-02455-h-2016-File010.xlsx
