# Supplementary material for: Inhibiting translation elongation can aid genome duplication in Escherichia coli
Source: Nucleic Acids Res. 2016 Dec 12;45(5):2571–84. doi: 10.1093/nar/gkw1254 (PMC5389703; doi:10.1093/nar/gkw1254)
Supplement: Supplementary Data [file gkw1254_Supp.zip › nar-02455-h-2016-File010.xlsx]

## Sheet: For paper
DNA sequence changes in N7153 and N7182 as compared with MG1655
Ref Position	Reference base MG1655	N7153 base	N7182 base	Gene name	Amino acid change
135417	A	G	A	speD	Cys to Arg
150346	T	A	T	yadC	Asp to Val
211448	A	A	G	ldcC	Synonymous
489718	G	A	G	priC	Arg to Cys
535925	T	T	A	glxR	Leu to Gln
547694	A	G	G	ylbE	Synonymous
548637	T	C	T	ylbE	ILeu to Thr
718951	C	C	A	speF	Ala to Ser
922925	C	T	C	clpA	Pro to Ser
993115	A	A	G	ssuB	Synonymous
1150606	C	T	C	fabG	Asn remains Asn
1268572	C	Y	C	rdlA	Synonymous
1268585	G	K	G	rdlA	Val to Leu
1302653	G	A	G	oppC	Glu to Lys
1439937	T	C	T	ldhA	Thr to Ala
1442795	A	A	R	ydbH	Gln to Arg
1476839	T	C	T	ynbB	Val to Ala
1497982	A	G	A	ydcK	Synonymous
1558930	G	A	G	ddpB	Synonymous
1595310	C	C	T	yneO	Synonymous
1848545	A	G	A	sppA	Asp to Gly
1927370	G	T	G	yebE	Ala to Asp
2014156	T	C	T	fliH	Ser to Pro
2152807	A	R	A	mdtA	Synonymous
2161333	C	Y	C	baeS	Ala to Val
2214813	A	R	A	yehX	Val to Ala
2409241	A	A	G	yfbS	Val to Ala
2585030	G	A	G	narQ	Synonymous
2699602	G	A	G	pdxJ	Synonymous
2796601	T	T	C	Intergenic	n/a
2862012	T	T	C	ygbL	Val to Ala
2867530	T	T	C	pcm	Synonymous
2956648	C	C	T	ptrA	Ala to Thr
3156044	A	A	G	yqhG	Thr to Ala
3309159	T	C	T	pnp	Tyr to Cys
3350317	A	C	A	arcB	ILeu to Ser
3419472	A	G	A	yhdY	ILeu to Met
3538179	G	G	A	Intergenic	n/a
3660173	T	T	C	mdtF	Synonymous
3726143	T	C	T	xylB	Thr to Ala
3863438	T	T	C	yidE	Thr to Ala
3894036	G	A	G	purP	Synonymous
3925014	G	A	A	asnC	Synonymous
3929802	T	C	C	kup	Phe to Ser
3944902	T	T	C	aspT	n/a
3957957	C	T	T	Intergenic	n/a
3964553	C	T	T	rho	Synonymous
3964554	C	T	T	rho	Synonymous
4083671	G	R	G	fdoG	Synonymous
4099479	C	T	C	Intergenic	n/a
4182999	C	A	C	rpoB	His to Gln
4320418	A	G	A	phnF	Tyr to His
4434657	T	T	C	Intergenic	n/a
4518658	A	G	A	Intergenic	n/a
4525051	A	G	A	sgcE	Synonymous
4602966	G	G	A	fhuF	Arg to Cys
4637228	T	Y	T	creD	Leu to Pro
4637969	T	Y	T	arcA	Thr to Ala
			Mutations not in N7153 control
rep coordinates 3958700-3960721
